# Supplementary material for: Detecting morphed passport photos: a training and individual differences approach
Source: Cogn Res Princ Implic. 2018 Jun 27;3:27. doi: 10.1186/s41235-018-0113-8 (PMC6028877; doi:10.1186/s41235-018-0113-8)
Supplement: Supplementary file 1 — Summary Data. (XLSX 32 kb) [file 41235_2018_113_MOESM1_ESM.xlsx]

## Sheet: Summary Data
			30% Morphs			40% Morphs			50% Morphs			Averaged Across Morph Grade
Training Group			Pre	Post	Post-Pre	Pre	Post	Post-Pre	Pre	Post	Post-Pre	Pre	Post	Post-Pre	Models Face Matching Test Acc
ID	Age	Sex	d'	d'	d'	d'	d'	d'	d'	d'	d'	d'	d'	d'	Overall	Match	Mismatch
T001	24	F	0.833354	2.80253	1.96918	-0.051564	2.55877	2.61034	0.622926	2.55877	1.93585	0.468239	2.64003	2.17179	73	50	97
T002	20	M	1.28155	3.56558	2.28403	1.28155	3.21691	1.93536	1.28155	3.21691	1.93536	1.28155	3.33313	2.05158	52	13	90
T003	17	F	0.430727	2.04434	1.61362	0.210428	3.21691	3.00648	1.38299	3.21691	1.83391	0.674717	2.82605	2.15134	90	83	97
T004	52	M	0.622926	0.130266	-0.492659	0.622926	-0.626727	-1.24965	0.622926	-2.11949	-2.74241	0.622926	-0.871982	-1.49491	62	60	63
T005	22	M	1.80904	2.55877	0.74973	0.631193	3.51104	2.87985	1.80904	3.09547	1.28642	1.41643	3.05509	1.63867	75	87	63
T006	22	M	0.938342	1.78526	0.84692	0.297186	1.78526	1.48808	1.69533	2.07819	0.382858	0.976954	1.88291	0.905951	88	87	90
T007	32	M	1.15864	3.09547	1.93683	0.0534235	3.51104	3.45762	1.69533	3.51104	1.8157	0.969133	3.37252	2.40338	72	70	73
T008	22	F	-1.0423	2.80253	3.84483	-0.626727	3.09547	3.72219	0.771422	3.51104	2.73962	-0.299201	3.13635	3.43555	82	80	83
T009	43	M	0.130266	2.04434	1.91408	0.340695	2.80134	2.46064	0.340695	2.80134	2.46064	0.270552	2.54901	2.27845	40	50	30
T010	29	F	0.412497	3.51104	3.09854	0.833354	3.85971	3.02636	1.59035	3.51104	1.92069	0.9454	3.62726	2.68186	77	53	100
T011	31	F	-0.347076	2.5084	2.85548	-0.126777	2.5084	2.63518	-0.88377	2.80134	3.68511	-0.452541	2.60605	3.05859	77	73	80
T012	34	M	-0.333795	3.56558	3.89937	-1.0423	3.21691	4.25921	-2.11943	2.26464	4.38407	-1.16517	3.01571	4.18088	57	60	53
T013	27	M	1.27235	2.88408	1.61173	0.841621	2.46851	1.62689	1.80904	2.88408	1.07504	1.30767	2.74556	1.43789	57	47	67
T014	36	F	-0.443021	3.09547	3.53849	-0.150089	3.09547	3.24556	-0.443021	3.51104	3.95406	-0.345377	3.23399	3.57937	82	70	93
T015	26	M	-0.378322	2.88408	3.2624	0.0425344	2.88408	2.84155	-0.167894	2.46851	2.6364	-0.167894	2.74556	2.91345	70	80	60
T016	22	M	0.756993	1.78526	1.02827	0	0.900343	0.900343	1.39815	2.07819	0.680044	0.718381	1.58793	0.869552	88	83	93
T017	48	M	0.130266	3.51104	3.38077	0.340695	2.80253	2.46184	-0.0900325	3.51104	3.60107	0.126976	3.27487	3.14789	65	60	70
T018	18	M	1.17785	-0.0425344	-1.22038	0.292932	-0.262833	-0.555765	1.93484	-0.262833	-2.19768	1.13521	-0.1894	-1.32461	70	83	57
T019	39	F	0.253347	2.88408	2.63073	0.253347	3.23275	2.9794	-0.17738	2.88408	3.06146	0.109771	3.0003	2.89053	87	90	83
T020	22	F	1.07036	2.80134	1.73098	1.29066	3.21691	1.92625	1.93181	3.21691	1.2851	1.43094	3.07838	1.64744	78	60	97
T021	22	F	0.297186	3.09547	2.79828	0.297186	3.85971	3.56252	-1.73221	3.51104	5.24325	-0.37928	3.48874	3.86802	82	77	87
T022	48	M	0.192198	-0.967422	-1.15962	0.833354	-0.430727	-1.26408	-0.344496	1.38299	1.72749	0.227019	-0.00505158	-0.23207	75	63	87
T023	30	M	-0.0429187	2.46851	2.51143	-0.253347	3.23275	3.4861	-0.253347	2.88408	3.13743	-0.183204	2.86178	3.04498	82	87	77
T024	57	F	1.17785	1.95604	0.778191	1.17785	3.01322	1.83537	0	2.24897	2.24897	0.785233	2.40608	1.62084	77	87	67
T025	27	F	0.641156	1.69732	1.05616	0.430727	2.55877	2.12805	0.861455	3.09547	2.23401	0.644446	2.45052	1.80607	62	33	90
T026	23	M	0.841621	3.85971	3.01809	0.410894	3.85971	3.44882	0.410894	3.51104	3.10015	0.55447	3.74349	3.18902	73	63	83
T027	51	F	1.28155	1.69732	0.415766	1.07112	2.55877	1.48765	1.28155	3.09547	1.81392	1.21141	2.45052	1.23911	70	87	53
T028	18	F	0.714074	0.861455	0.14738	-0.0429187	2.16239	2.20531	0.17738	1.81372	1.63634	0.282845	1.61252	1.32968	73	60	87
T029	44	F	-1.58878	1.45356	3.04233	-0.272223	1.16062	1.43285	0.14335	1.16062	1.01727	-0.57255	1.25827	1.83082	52	77	27
T030	17	F	1.59035	2.80134	1.21099	0.622926	2.5084	1.88548	1.59035	2.80134	1.21099	1.26787	2.70369	1.43582	83	73	93
T031	24	F	-0.239508	2.55877	2.79828	-0.239508	3.51104	3.75055	0.297186	3.09547	2.79828	-0.0606102	3.05509	3.1157	72	60	83
T032	21	F	0.861455	2.80253	1.94108	-0.243762	3.85971	4.10347	0.430727	3.51104	3.08031	0.349473	3.39109	3.04162	67	60	73
T033	16	F	-0.443021	3.51104	3.95406	0.734829	3.09547	2.36064	0.524401	3.09547	2.57107	0.272069	3.23399	2.96192	72	67	77
T034	16	F	1.27235	3.09547	1.82312	0.841621	3.51104	2.66942	1.80904	3.51104	1.702	1.30767	3.37252	2.06484	50	60	40
T035	28	F	1.05365	3.51104	2.45739	1.29742	3.51104	2.21362	2.00592	3.51104	1.50512	1.45233	3.51104	2.05871	68	57	80
T036	36	M	0	2.55877	2.55877	-0.415573	3.51104	3.92661	-1.4927	3.09547	4.58817	-0.636092	3.05509	3.69118	82	77	87
T037	54	F	0.536694	3.51104	2.97435	0.292932	3.09547	2.80253	1.93484	3.51104	1.5762	0.92149	3.37252	2.45103	77	60	93
T038	44	F	-0.344496	3.51104	3.85554	-0.344496	3.85971	4.20421	-1.8372	2.55877	4.39597	-0.842064	3.30984	4.1519	70	70	70
T039	36	F	0.598621	2.46851	1.86989	0.378322	2.88408	2.50576	0.598621	2.88408	2.28546	0.525188	2.74556	2.22037	80	73	87
T040	25	M	0.536694	2.55877	2.02208	0.536694	1.45356	0.916861	0.967422	2.55877	1.59135	0.68027	2.19037	1.5101	85	77	93
		Mean	0.466768	2.48068	2.01391	0.311228	2.69421	2.38299	0.559452	2.68938	2.12993	0.445816	2.62142	2.17561	72.35	67.675	76.825
		SD	0.733089	1.05582	1.31528	0.548177	1.14623	1.3121	1.12224	1.10143	1.54623	0.693991	1.032	1.27094	11.4703	15.9894	18.129
			30% Morphs			40% Morphs			50% Morphs			Averaged Across Morph Grade
Control Group			Pre	Post	Post-Pre	Pre	Post	Post-Pre	Pre	Post	Post-Pre	Pre	Post	Post-Pre	Models Face Matching Test Acc
ID	Age	Sex	d'	d'	d'	d'	d'	d'	d'	d'	d'	d'	d'	d'	Overall	Match	Mismatch
C001	53	F	2.00592	1.93484	-0.0710767	0.833354	1.93484	1.10149	2.00592	2.35042	0.344496	1.61506	2.07337	0.458303	63	73	53
C002	21	F	0.841621	2.80253	1.96091	0.410894	3.85971	3.44882	2.22462	3.51104	1.28642	1.15904	3.39109	2.23205	82	93	70
C003	21	M	1.4024	3.21691	1.81451	0.517485	2.80134	2.28385	2.11091	2.80134	0.690429	1.3436	2.93986	1.59626	55	63	47
C004	33	F	0.292932	3.09547	2.80253	0.756993	2.80253	2.04554	0.536694	3.09547	2.55877	0.528873	2.99782	2.46895	70	63	77
C005	27	M	-0.0425344	1.71228	1.75481	-0.506596	1.49198	1.99858	-0.262833	1.71228	1.97511	-0.270654	1.63885	1.9095	73	60	87
C006	39	F	0.771422	2.33847	1.56705	-1.0423	3.85971	4.90201	0.340695	3.51104	3.17034	0.0232726	3.23641	3.21313	70	40	100
C007	45	M	1.07036	1.16062	0.090265	-1.19846	1.16062	2.35909	0.533664	1.69732	1.16365	0.135186	1.33952	1.20434	75	73	77
C008	52	F	1.07112	2.33847	1.26735	0.31413	1.91762	1.60349	0.31413	2.55877	2.24464	0.566461	2.27162	1.70516	75	60	90
C009	27	F	0	1.49198	1.49198	-0.415573	1.71228	2.12785	0.536694	2.24897	1.71228	0.0403739	1.81774	1.77737	72	60	83
C010	24	F	0.938342	3.85971	2.92137	0.938342	3.85971	2.92137	1.15864	3.51104	2.3524	1.01177	3.74349	2.73171	65	37	93
C011	21	F	0.297186	2.5084	2.21122	0.0534235	2.26464	2.21122	0.727913	2.80134	2.07342	0.359508	2.52479	2.16529	67	60	73
C012	18	F	1.29742	2.07819	0.780778	1.05365	2.84244	1.78878	1.59035	2.49377	0.903418	1.31381	2.47146	1.15766	72	57	87
C013	43	F	-0.17738	1.17785	1.35523	0.253347	1.64191	1.38856	-0.17738	1.93484	2.11222	-0.0338044	1.58487	1.61867	60	73	47
C014	30	M	0.340695	2.55877	2.21808	-0.0900325	3.85971	3.94974	1.30812	3.51104	2.20292	0.519593	3.30984	2.79025	87	97	77
C015	47	F	1.51611	1.11077	-0.405339	0.841621	1.78526	0.94364	0.410894	2.07819	1.6673	0.922875	1.65808	0.7352	70	70	70
C016	0	M	-0.598621	2.5084	3.10703	-1.55089	2.26464	3.81553	-1.13532	2.26464	3.39996	-1.09494	2.3459	3.44084	83	80	87
C017	25	F	0.378322	2.80134	2.42301	-0.0425344	2.80134	2.84387	-0.262833	3.21691	3.47974	0.0243182	2.93986	2.91554	70	50	90
C018	27	F	-1.19846	-0.443021	0.755443	0.826596	-0.858594	-1.68519	-0.959096	0.524401	1.4835	-0.443655	-0.259071	0.184583	82	83	80
C019	16	M	1.80904	2.80253	0.993492	1.05205	3.51104	2.45899	2.22462	2.55877	0.334157	1.69524	2.95745	1.26221	75	73	77
C020	31	M	1.80904	0.313972	-1.49507	0.841621	0.313972	-0.527649	1.80904	0.955128	-0.853915	1.48657	0.527691	-0.958878	70	67	73
C021	21	M	0.130266	0.680044	0.549778	0.340695	2.07819	1.7375	-0.626727	1.5415	2.16823	-0.0519218	1.43325	1.48517	78	70	87
C022	35	F	0.967422	0.536694	-0.430727	0.292932	0.756993	0.464061	0	0	0	0.420118	0.431229	0.0111114	82	93	70
C023	32	M	1.72369	3.51104	1.78735	1.30812	3.85971	2.55159	1.72369	3.09547	1.37178	1.58516	3.48874	1.90357	68	53	83
C024	51	M	-0.506596	1.5415	2.04809	-0.0425344	1.78526	1.8278	-0.799528	1.11077	1.9103	-0.449553	1.47918	1.92873	70	63	77
C025	36	F	0.850824	1.07036	0.219534	-0.101443	1.07036	1.1718	2.24897	1.93181	-0.31716	0.999452	1.35751	0.358059	83	87	80
C026	26	M	1.93484	3.51104	1.5762	0.967422	3.85971	2.89229	2.35042	3.51104	1.16062	1.75089	3.62726	1.87637	80	60	100
C027	22	F	1.29742	3.09547	1.79805	0.622926	3.85971	3.23678	1.59035	3.09547	1.50512	1.17023	3.35021	2.17998	82	73	90
C028	36	M	-1.19846	1.40319	2.60165	0.533664	0.450921	-0.0827439	1.07036	-0.626215	-1.69657	0.135186	0.409297	0.274111	75	73	77
C029	20	F	0.412497	2.33847	1.92598	-0.344496	1.91762	2.26211	2.00592	2.55877	0.552853	0.691307	2.27162	1.58031	53	40	67
C030	18	F	1.07112	3.51104	2.43992	1.49198	3.85971	2.36773	1.71228	3.09547	1.38319	1.42513	3.48874	2.06361	80	67	93
C031	27	M	0.292932	2.12805	1.83511	0.967422	2.33847	1.37105	0.967422	2.12805	1.16062	0.742592	2.19819	1.4556	73	83	63
C032	22	M	1.15864	2.80134	1.6427	0.727913	3.21691	2.489	2.11091	3.21691	1.106	1.33249	3.07838	1.7459	78	57	100
C033	24	F	1.80904	3.85971	2.05067	0.631193	3.85971	3.22852	1.80904	3.51104	1.702	1.41643	3.74349	2.32706	97	93	100
C034	33	F	1.71228	3.21691	1.50463	1.07112	2.80134	1.73021	2.66455	2.80134	0.136791	1.81598	2.93986	1.12388	73	77	70
C035	20	F	1.80904	3.85971	2.05067	1.27235	3.51104	2.23869	1.27235	3.09547	1.82312	1.45125	3.48874	2.03749	77	83	70
C036	54	F	0	0.850824	0.850824	-0.536694	1.07112	1.60782	-0.536694	-1.17863	-0.641936	-0.357796	0.247772	0.605569	57	60	53
C037	23	F	0.253347	1.83391	1.58057	0.0429187	2.5084	2.46549	-0.17738	3.21691	3.39429	0.0396285	2.51974	2.48011	77	93	60
C038	21	F	0.938342	0.0429187	-0.895423	0.517485	0.0429187	-0.474566	0.297186	0.684074	0.386888	0.584338	0.256637	-0.3277	75	83	67
C039	22	M	1.51611	2.12805	0.611934	0.631193	3.85971	3.22852	2.22462	3.09547	0.870851	1.45731	3.02774	1.57043	82	80	83
C040	20	F	0.430727	2.55877	2.12805	1.10522	3.85971	2.75449	1.39815	3.51104	2.11289	0.978031	3.30984	2.33181	63	40	87
		Mean	0.760711	2.14619	1.38548	0.383663	2.40986	2.02619	0.958533	2.31831	1.35978	0.700969	2.29145	1.59048	73.475	69	77.875
		SD	0.840146	1.10533	1.05737	0.702251	1.27069	1.27365	1.06873	1.17825	1.16272	0.741146	1.11889	0.970968	8.91265	15.7334	14.0003
